# Supplementary material for: Low-intensity pulsed ultrasound stimulation (LIPUS) modulates microglial activation following intracortical microelectrode implantation
Source: Nat Commun. 2024 Jun 29;15:5512. doi: 10.1038/s41467-024-49709-9 (PMC11217463; doi:10.1038/s41467-024-49709-9)
Supplement: Supplementary file 4 — Source Data [file 41467_2024_49709_MOESM4_ESM.xlsx]

## Sheet: Fig2d1
animal	group	microglia	distance	scale	real_distance	duration	velocity(um_per_hr)	distance_from_probe(endingtime)	real_distance_from_probe
AIP02	LIPUS	1	47.539	0.403173	19.1665	26.5	0.723263	248.032	99.9999
AIP02	LIPUS	2	40.311	0.403173	16.2523	26.5	0.613295	239	96.3584
AIP02	LIPUS	3	45	0.403173	18.1428	26.5	0.684634	581.008	234.247
AIP02	LIPUS	4	47	0.403173	18.9491	26.5	0.715062	368	148.368
AIP02	LIPUS	5	73	0.403173	29.4317	26.5	1.11063	398	160.463
AIP02	LIPUS	6	66	0.403173	26.6094	26.5	1.00413	424	170.946
AIP16	CTROL	1	34	0.403173	13.7079	23	0.595995	200	80.6347
AIP16	CTROL	2	10	0.403173	4.03173	23	0.175293	629	253.596
AIP16	CTROL	3	20.616	0.403173	8.31182	23	0.361384	684	275.771
AIP16	CTROL	4	19.698	0.403173	7.94171	23	0.345292	249	100.39
AIP16	CTROL	5	35	0.403173	14.1111	23	0.613525	281	113.292
AIP16	CTROL	6	21	0.403173	8.46664	23	0.368115	409	164.898
AIP11	CTROL	1	42	0.403173	16.9333	29.75	0.569186	350	141.111
AIP11	CTROL	2	23	0.403173	9.27299	29.75	0.311697	548	220.939
AIP11	CTROL	3	25	0.403173	10.0793	29.75	0.338801	496	199.974
AIP11	CTROL	4	36	0.403173	14.5142	29.75	0.487874	489	197.152
AIP11	CTROL	5	28	0.403173	11.2889	29.75	0.379457	371	149.577
AIP11	CTROL	6	34	0.403173	13.7079	29.75	0.46077	259	104.422
AIP18	CTROL	1	30	0.403173	12.0952	21.75	0.556101	272	109.663
AIP18	CTROL	2	30	0.403173	12.0952	21.75	0.556101	232	93.5362
AIP18	CTROL	3	41	0.403173	16.5301	21.75	0.760005	181	72.9744
AIP18	CTROL	4	33	0.403173	13.3047	21.75	0.611711	466	187.879
AIP18	CTROL	5	32	0.403173	12.9015	21.75	0.593175	138	55.6379
AIP18	CTROL	6	38	0.403173	15.3206	21.75	0.704395	98	39.511
AIP12	LIPUS	1	100	0.403173	40.3173	24.5	1.64561	176	70.9585
AIP12	LIPUS	2	78	0.403173	31.4475	24.5	1.28357	508	204.812
AIP12	LIPUS	3	75	0.403173	30.238	24.5	1.2342	446	179.815
AIP12	LIPUS	4	72	0.403173	29.0285	24.5	1.18484	442	178.203
AIP12	LIPUS	5	96	0.403173	38.7046	24.5	1.57978	370	149.174
AIP12	LIPUS	6	72	0.403173	29.0285	24.5	1.18484	537	216.504

## Sheet: Fig2d2
animal	group	microglia	distance	scale	real_distance	duration	velocity(um_per_hr)	distance_from_probe(endingtime)	real_distance_from_probe
AIP02	LIPUS	1	74	0.403173	29.8348	21.25	1.40399	350	141.111
AIP02	LIPUS	2	90	0.403173	36.2856	21.25	1.70756	405	163.285
AIP02	LIPUS	3	66	0.403173	26.6094	21.25	1.25221	139.27	56.15
AIP02	LIPUS	4	130	0.403173	52.4125	21.25	2.46647	228	91.9235
AIP02	LIPUS	5	62	0.403173	24.9967	21.25	1.17632	558	224.971
AIP02	LIPUS	6	56	0.403173	22.5777	21.25	1.06248	628.143	253.251
AIP16	CTROL	1	35	0.403173	14.1111	24.5	0.575962	492	198.361
AIP16	CTROL	2	85	0.403173	34.2697	24.5	1.39876	209	84.2632
AIP16	CTROL	3	53	0.403173	21.3682	24.5	0.872171	413	166.511
AIP16	CTROL	4	26	0.403173	10.4825	24.5	0.427857	657	264.885
AIP16	CTROL	5	63	0.403173	25.3999	24.5	1.03673	393	158.447
AIP16	CTROL	6	61	0.403173	24.5936	24.5	1.00382	78	31.4475
AIP11	CTROL	1	111	0.403173	44.7522	19.5	2.29499	165	66.5236
AIP11	CTROL	2	109	0.403173	43.9459	19.5	2.25364	192	77.4093
AIP11	CTROL	3	53	0.403173	21.3682	19.5	1.0958	196	79.022
AIP11	CTROL	4	62	0.403173	24.9967	19.5	1.28188	490	197.555
AIP11	CTROL	5	133	0.403173	53.6221	19.5	2.74985	25	10.0793
AIP11	CTROL	6	43	0.403173	17.3365	19.5	0.889049	410	165.301
AIP18	CTROL	1	66	0.403173	26.6094	26.5	1.00413	180	72.5712
AIP18	CTROL	2	90	0.403173	36.2856	26.5	1.36927	438	176.59
AIP18	CTROL	3	166	0.403173	66.9268	26.5	2.52554	258	104.019
AIP18	CTROL	4	79	0.403173	31.8507	26.5	1.20191	235	94.7457
AIP18	CTROL	5	100	0.403173	40.3173	26.5	1.52141	586	236.26
AIP18	CTROL	6	95	0.403173	38.3015	26.5	1.44534	480	193.523
AIP12	LIPUS	1	63	0.403173	25.3999	19	1.33684	204	82.2474
AIP12	LIPUS	2	75	0.403173	30.238	19	1.59147	223	89.9077
AIP12	LIPUS	3	84	0.403173	33.8666	19	1.78245	294	118.533
AIP12	LIPUS	4	90	0.403173	36.2856	19	1.90977	374	150.787
AIP12	LIPUS	5	112	0.403173	45.1554	19	2.3766	129	52.0094
AIP12	LIPUS	6	67	0.403173	27.0126	19	1.42172	504	203.199
AIP17	LIPUS	1	56	0.403173	22.5777	22	1.02626	216	87.0854
AIP17	LIPUS	2	77	0.403173	31.0443	22	1.41111	194	78.2156
AIP17	LIPUS	3	44	0.403173	17.7396	22	0.806347	78	31.4475
AIP17	LIPUS	4	88	0.403173	35.4793	22	1.61269	46	18.546
AIP17	LIPUS	5	64	0.403173	25.8031	22	1.17287	21	8.46664
AIP17	LIPUS	6	62	0.403173	24.9967	22	1.13622	80	32.2539
				0.403173	0		#DIV/0!		0
AIP04	LIPUS	1	78	0.403173	31.4475	23.5	1.33819	184	74.1839
AIP04	LIPUS	2	114	0.403173	45.9618	23.5	1.95582	292	117.727
AIP04	LIPUS	3	127	0.403173	51.203	23.5	2.17885	177	71.3617
AIP04	LIPUS	4	101	0.403173	40.7205	23.5	1.73279	232	93.5362
AIP04	LIPUS	5	86	0.403173	34.6729	23.5	1.47544	88	35.4793
AIP04	LIPUS	6	88	0.403173	35.4793	23.5	1.50976	76	30.6412
				0.403173	0		#DIV/0!		0
AIP05	LIPUS	1	83	0.403173	33.4634	27.33	1.22442	67	27.0126
AIP05	LIPUS	2	67	0.403173	27.0126	27.33	0.988387	143	57.6538
AIP05	LIPUS	3	82	0.403173	33.0602	27.33	1.20967	199	80.2315
AIP05	LIPUS	4	73	0.403173	29.4317	27.33	1.0769	319	128.612
AIP05	LIPUS	5	75	0.403173	30.238	27.33	1.1064	399	160.866
AIP05	LIPUS	6		0.403173	0	27.33	0		0
				0.403173	0		#DIV/0!		0
AIP06	CTROL	1		0.403173	0		#DIV/0!		0
AIP06	CTROL	2		0.403173	0		#DIV/0!		0
AIP06	CTROL	3		0.403173	0		#DIV/0!		0
AIP06	CTROL	4		0.403173	0		#DIV/0!		0
AIP06	CTROL	5		0.403173	0		#DIV/0!		0
AIP06	CTROL	6		0.403173	0		#DIV/0!		0
				0.403173	0		#DIV/0!		0
AIP08	CTROL	1	59	0.403173	23.7872	21.43	1.11	109	43.9459
AIP08	CTROL	2	64	0.403173	25.8031	21.43	1.20406	125	50.3967
AIP08	CTROL	3	42	0.403173	16.9333	21.43	0.790167	509	205.215
AIP08	CTROL	4	35	0.403173	14.1111	21.43	0.658473	102	41.1237
AIP08	CTROL	5		0.403173	0	21.43	0		0
AIP08	CTROL	6		0.403173	0	21.43	0		0
				0.403173	0		#DIV/0!		0
AIP09	LIPUS	1	97	0.403173	39.1078	23.5	1.66416	158	63.7014
AIP09	LIPUS	2	104	0.403173	41.93	23.5	1.78426	164	66.1204
AIP09	LIPUS	3	123	0.403173	49.5903	23.5	2.11023	56	22.5777
AIP09	LIPUS	4	98	0.403173	39.511	23.5	1.68132	218	87.8918
AIP09	LIPUS	5	100	0.403173	40.3173	23.5	1.71563	189	76.1998
AIP09	LIPUS	6	108	0.403173	43.5427	23.5	1.85288	450	181.428
				0.403173	0		#DIV/0!		0
AIP10	CTROL	1	89	0.403173	35.8824	21.68	1.65509	121	48.784
AIP10	CTROL	2	64	0.403173	25.8031	21.68	1.19018	335	135.063
AIP10	CTROL	3	41	0.403173	16.5301	21.68	0.762459	334	134.66
AIP10	CTROL	4	52	0.403173	20.965	21.68	0.967021	403	162.479
AIP10	CTROL	5	88	0.403173	35.4793	21.68	1.6365	209	84.2632
AIP10	CTROL	6	114	0.403173	45.9618	21.68	2.12001	99	39.9142
				0.403173	0		#DIV/0!		0
AIP15	LIPUS	1	53	0.403173	21.3682	24.63	0.867568	421	169.736
AIP15	LIPUS	2	49	0.403173	19.7555	24.63	0.802091	399	160.866
AIP15	LIPUS	3	54	0.403173	21.7714	24.63	0.883937	343	138.288
AIP15	LIPUS	4	124	0.403173	49.9935	24.63	2.02978	10	4.03173
AIP15	LIPUS	5	96	0.403173	38.7046	24.63	1.57144	340	137.079
AIP15	LIPUS	6	85	0.403173	34.2697	24.63	1.39138	125	50.3967

## Sheet: Fig2d3
animal	group	microglia	distance	scale	real_distance	duration	velocity(um_per_hr)	distance_from_probe(endingtime)	real_distance_from_probe
AIP02	LIPUS	1	80	0.403173	32.2539	26	1.24053	228	91.9235
AIP02	LIPUS	2	125	0.403173	50.3967	26	1.93833	96	38.7046
AIP02	LIPUS	3	80	0.403173	32.2539	26	1.24053	306	123.371
AIP02	LIPUS	4	72	0.403173	29.0285	26	1.11648	207	83.4569
AIP02	LIPUS	5	88	0.403173	35.4793	26	1.36459	371	149.577
AIP02	LIPUS	6	151	0.403173	60.8792	26	2.34151	551	222.149
AIP16	CTROL	1	58	0.403173	23.3841	23	1.0167	514	207.231
AIP16	CTROL	2	44	0.403173	17.7396	23	0.771288	661	266.498
AIP16	CTROL	3	38	0.403173	15.3206	23	0.666113	281	113.292
AIP16	CTROL	4	40	0.403173	16.1269	23	0.701171	429	172.961
AIP16	CTROL	5	34	0.403173	13.7079	23	0.595995	209	84.2632
AIP16	CTROL	6	62	0.403173	24.9967	23	1.08682	313	126.193
AIP11	CTROL	1	62	0.403173	24.9967	24.2	1.03292	21	8.46664
AIP11	CTROL	2	62	0.403173	24.9967	24.2	1.03292	204	82.2474
AIP11	CTROL	3	57	0.403173	22.9809	24.2	0.949623	99	39.9142
AIP11	CTROL	4	70	0.403173	28.2221	24.2	1.1662	447	180.218
AIP11	CTROL	5	86	0.403173	34.6729	24.2	1.43276	67	27.0126
AIP11	CTROL	6		0.403173	0	24.2	0		0
AIP18	CTROL	1	39	0.403173	15.7238	22.25	0.706686	172	69.3458
AIP18	CTROL	2	51	0.403173	20.5618	22.25	0.924128	52	20.965
AIP18	CTROL	3	69	0.403173	27.819	22.25	1.25029	74	29.8348
AIP18	CTROL	4	62	0.403173	24.9967	22.25	1.12345	512	206.425
AIP18	CTROL	5	87	0.403173	35.0761	22.25	1.57645	206	83.0537
AIP18	CTROL	6	61	0.403173	24.5936	22.25	1.10533	311	125.387
AIP12	LIPUS	1	92	0.403173	37.0919	21.75	1.70538	393	158.447
AIP12	LIPUS	2	95	0.403173	38.3015	21.75	1.76099	458	184.653
AIP12	LIPUS	3	131	0.403173	52.8157	21.75	2.42831	467	188.282
AIP12	LIPUS	4	99	0.403173	39.9142	21.75	1.83513	71	28.6253
AIP12	LIPUS	5	100	0.403173	40.3173	21.75	1.85367	134	54.0252
AIP12	LIPUS	6	127	0.403173	51.203	21.75	2.35416	175	70.5553
AIP17	LIPUS	1	92	0.403173	37.0919	25.66	1.44552	520	209.65
AIP17	LIPUS	2	88	0.403173	35.4793	25.66	1.38267	464	187.072
AIP17	LIPUS	3	93	0.403173	37.4951	25.66	1.46123	271	109.26
AIP17	LIPUS	4	79	0.403173	31.8507	25.66	1.24126	167	67.33
AIP17	LIPUS	5	138	0.403173	55.6379	25.66	2.16827	290	116.92
AIP17	LIPUS	6	90	0.403173	36.2856	25.66	1.41409	15	6.0476
				0.403173	0		#DIV/0!		0
AIP04	LIPUS	1	126	0.403173	50.7998	25.18	2.01747	169	68.1363
AIP04	LIPUS	2	84	0.403173	33.8666	25.18	1.34498	202	81.441
AIP04	LIPUS	3	70	0.403173	28.2221	25.18	1.12082	177	71.3617
AIP04	LIPUS	4	78	0.403173	31.4475	25.18	1.24891	88	35.4793
AIP04	LIPUS	5	83	0.403173	33.4634	25.18	1.32897	76	30.6412
AIP04	LIPUS	6	84	0.403173	33.8666	25.18	1.34498	52	20.965
				0.403173	0		#DIV/0!		0
AIP05	LIPUS	1	79	0.403173	31.8507	21.81	1.46037	35	14.1111
AIP05	LIPUS	2	61	0.403173	24.5936	21.81	1.12763	534	215.295
AIP05	LIPUS	3	90	0.403173	36.2856	21.81	1.66371	185	74.5871
AIP05	LIPUS	4	73	0.403173	29.4317	21.81	1.34946	96	38.7046
AIP05	LIPUS	5		0.403173	0	21.81	0		0
AIP05	LIPUS	6		0.403173	0	21.81	0		0
				0.403173	0		#DIV/0!		0
AIP06	CTROL	1		0.403173	0		#DIV/0!		0
AIP06	CTROL	2		0.403173	0		#DIV/0!		0
AIP06	CTROL	3		0.403173	0		#DIV/0!		0
AIP06	CTROL	4		0.403173	0		#DIV/0!		0
AIP06	CTROL	5		0.403173	0		#DIV/0!		0
AIP06	CTROL	6		0.403173	0		#DIV/0!		0
				0.403173	0		#DIV/0!		0
AIP08	CTROL	1	45	0.403173	18.1428	23.55	0.770395	360	145.142
AIP08	CTROL	2	58	0.403173	23.3841	23.55	0.992954	181	72.9744
AIP08	CTROL	3	48	0.403173	19.3523	23.55	0.821755	89	35.8824
AIP08	CTROL	4	37	0.403173	14.9174	23.55	0.633436	358	144.336
AIP08	CTROL	5	51	0.403173	20.5618	23.55	0.873114	296	119.339
AIP08	CTROL	6	44	0.403173	17.7396	23.55	0.753275	587	236.663
				0.403173	0		#DIV/0!		0
AIP09	LIPUS	1	82	0.403173	33.0602	29	1.14001	508	204.812
AIP09	LIPUS	2	139	0.403173	56.0411	29	1.93245	187	75.3934
AIP09	LIPUS	3	121	0.403173	48.784	29	1.68221	65	26.2063
AIP09	LIPUS	4	103	0.403173	41.5269	29	1.43196	82	33.0602
AIP09	LIPUS	5	88	0.403173	35.4793	29	1.22342	441	177.799
AIP09	LIPUS	6	132	0.403173	53.2189	29	1.83513	404	162.882
				0.403173	0		#DIV/0!		0
AIP10	CTROL	1		0.403173	0		#DIV/0!		0
AIP10	CTROL	2		0.403173	0		#DIV/0!		0
AIP10	CTROL	3		0.403173	0		#DIV/0!		0
AIP10	CTROL	4		0.403173	0		#DIV/0!		0
AIP10	CTROL	5		0.403173	0		#DIV/0!		0
AIP10	CTROL	6		0.403173	0		#DIV/0!		0
				0.403173	0		#DIV/0!		0
AIP15	LIPUS	1	135	0.403173	54.4284	25	2.17714	217	87.4886
AIP15	LIPUS	2	140	0.403173	56.4443	25	2.25777	279	112.485
AIP15	LIPUS	3	129	0.403173	52.0094	25	2.08037	220	88.6981
AIP15	LIPUS	4	97	0.403173	39.1078	25	1.56431	238	95.9553
AIP15	LIPUS	5	107	0.403173	43.1396	25	1.72558	260	104.825
AIP15	LIPUS	6	102	0.403173	41.1237	25	1.64495	310	124.984

## Sheet: Fig2d4
animal	group	microglia	distance	scale	real_distance	duration	velocity(um_per_hr)	distance_from_probe(endingtime)	real_distance_from_probe
AIP02	LIPUS	1	43	0.403173	17.3365	22	0.788021	524	211.263
AIP02	LIPUS	2	38	0.403173	15.3206	22	0.69639	502	202.393
AIP02	LIPUS	3	41	0.403173	16.5301	22	0.751369	37	14.9174
AIP02	LIPUS	4	44	0.403173	17.7396	22	0.806347	123	49.5903
AIP02	LIPUS	5	40	0.403173	16.1269	22	0.733042	92	37.0919
AIP02	LIPUS	6	34	0.403173	13.7079	22	0.623086	136	54.8316
AIP16	CTROL	1	64	0.403173	25.8031	23	1.12187	308	124.177
AIP16	CTROL	2	44	0.403173	17.7396	23	0.771288	77	31.0443
AIP16	CTROL	3	61	0.403173	24.5936	23	1.06929	85	34.2697
AIP16	CTROL	4	62	0.403173	24.9967	23	1.08682	272	109.663
AIP16	CTROL	5	68	0.403173	27.4158	23	1.19199	273	110.066
AIP16	CTROL	6	58	0.403173	23.3841	23	1.0167	206	83.0537
AIP11	CTROL	1	80	0.403173	32.2539	24.25	1.33006	188	75.7966
AIP11	CTROL	2	128	0.403173	51.6062	24.25	2.12809	57	22.9809
AIP11	CTROL	3	112	0.403173	45.1554	24.25	1.86208	160	64.5077
AIP11	CTROL	4	103	0.403173	41.5269	24.25	1.71245	243	97.9711
AIP11	CTROL	5		0.403173	0	24.25	0		0
AIP11	CTROL	6		0.403173	0	24.25	0		0
AIP18	CTROL	1	68	0.403173	27.4158	24.33	1.12683	138	55.6379
AIP18	CTROL	2	84	0.403173	33.8666	24.33	1.39197	88	35.4793
AIP18	CTROL	3	98	0.403173	39.511	24.33	1.62396	257	103.616
AIP18	CTROL	4	110	0.403173	44.3491	24.33	1.82281	239	96.3584
AIP18	CTROL	5	122	0.403173	49.1872	24.33	2.02167	102	41.1237
AIP18	CTROL	6	100	0.403173	40.3173	24.33	1.6571	236	95.1489
AIP12	LIPUS	1	40	0.403173	16.1269	26.66	0.604911	332	133.854
AIP12	LIPUS	2	36	0.403173	14.5142	26.66	0.54442	366	147.561
AIP12	LIPUS	3	38	0.403173	15.3206	26.66	0.574666	385	155.222
AIP12	LIPUS	4	56	0.403173	22.5777	26.66	0.846876	470	189.491
AIP12	LIPUS	5	36	0.403173	14.5142	26.66	0.54442	372	149.98
AIP12	LIPUS	6	42	0.403173	16.9333	26.66	0.635157	140	56.4443
AIP17	LIPUS	1	22	0.403173	8.86981	24	0.369576	473	190.701
AIP17	LIPUS	2	38	0.403173	15.3206	24	0.638358	347	139.901
AIP17	LIPUS	3	23	0.403173	9.27299	24	0.386374	217	87.4886
AIP17	LIPUS	4	29	0.403173	11.692	24	0.487168	215	86.6823
AIP17	LIPUS	5	47	0.403173	18.9491	24	0.789548	140	56.4443
AIP17	LIPUS	6	38	0.403173	15.3206	24	0.638358	490	197.555
				0.403173	0		#DIV/0!		0
AIP04	LIPUS	1	44	0.403173	17.7396	19.15	0.926351	131	52.8157
AIP04	LIPUS	2	33	0.403173	13.3047	19.15	0.694764	131	52.8157
AIP04	LIPUS	3	58	0.403173	23.3841	19.15	1.2211	78	31.4475
AIP04	LIPUS	4	41	0.403173	16.5301	19.15	0.863191	65	26.2063
AIP04	LIPUS	5	33	0.403173	13.3047	19.15	0.694764	390	157.238
AIP04	LIPUS	6	25	0.403173	10.0793	19.15	0.526336	340	137.079
				0.403173	0		#DIV/0!		0
AIP05	LIPUS	1	50	0.403173	20.1587	18.88	1.06773	188	75.7966
AIP05	LIPUS	2	37	0.403173	14.9174	18.88	0.790117	176	70.9585
AIP05	LIPUS	3	22	0.403173	8.86981	18.88	0.469799	144	58.057
AIP05	LIPUS	4	28	0.403173	11.2889	18.88	0.597927	20	8.06347
AIP05	LIPUS	5	33.44	0.403173	13.4821	18.88	0.714095	39	15.7238
AIP05	LIPUS	6		0.403173	0	18.88	0		0
				0.403173	0		#DIV/0!		0
AIP06	CTROL	1		0.403173	0		#DIV/0!		0
AIP06	CTROL	2		0.403173	0		#DIV/0!		0
AIP06	CTROL	3		0.403173	0		#DIV/0!		0
AIP06	CTROL	4		0.403173	0		#DIV/0!		0
AIP06	CTROL	5		0.403173	0		#DIV/0!		0
AIP06	CTROL	6		0.403173	0		#DIV/0!		0
				0.403173	0		#DIV/0!		0
AIP08	CTROL	1	135	0.403173	54.4284	29.8	1.82646	450	181.428
AIP08	CTROL	2	105	0.403173	42.3332	29.8	1.42058	237	95.5521
AIP08	CTROL	3	92	0.403173	37.0919	29.8	1.2447	156	62.895
AIP08	CTROL	4	97	0.403173	39.1078	29.8	1.31234	289	116.517
AIP08	CTROL	5	110	0.403173	44.3491	29.8	1.48822	226	91.1172
AIP08	CTROL	6	92	0.403173	37.0919	29.8	1.2447	114	45.9618
				0.403173	0		#DIV/0!		0
AIP09	LIPUS	1	75	0.403173	30.238	14.5	2.08538	194	78.2156
AIP09	LIPUS	2	68	0.403173	27.4158	14.5	1.89074	406	163.688
AIP09	LIPUS	3	62	0.403173	24.9967	14.5	1.72391	400	161.269
AIP09	LIPUS	4		0.403173	0	14.5	0		0
AIP09	LIPUS	5		0.403173	0	14.5	0		0
AIP09	LIPUS	6		0.403173	0	14.5	0		0
				0.403173	0		#DIV/0!		0
AIP10	CTROL	1		0.403173	0		#DIV/0!		0
AIP10	CTROL	2		0.403173	0		#DIV/0!		0
AIP10	CTROL	3		0.403173	0		#DIV/0!		0
AIP10	CTROL	4		0.403173	0		#DIV/0!		0
AIP10	CTROL	5		0.403173	0		#DIV/0!		0
AIP10	CTROL	6		0.403173	0		#DIV/0!		0
				0.403173	0		#DIV/0!		0
AIP15	LIPUS	1	144	0.403173	58.057	29.42	1.97338	296	119.339
AIP15	LIPUS	2	148	0.403173	59.6697	29.42	2.0282	287	115.711
AIP15	LIPUS	3	131	0.403173	52.8157	29.42	1.79523	77	31.0443
AIP15	LIPUS	4	122	0.403173	49.1872	29.42	1.67189	216	87.0854
AIP15	LIPUS	5	71	0.403173	28.6253	29.42	0.972988	607	244.726
AIP15	LIPUS	6	149	0.403173	60.0728	29.42	2.0419	324	130.628

## Sheet: Fig2d5
animal	group	microglia	distance	scale	real_distance	duration	velocity(um_per_hr)	distance_from_probe(endingtime)	real_distance_from_probe
AIP02	LIPUS	1	46	0.403173	18.546	24	0.772749	241	97.1648
AIP02	LIPUS	2	47	0.403173	18.9491	24	0.789548	95	38.3015
AIP02	LIPUS	3	40	0.403173	16.1269	24	0.671956	150	60.476
AIP02	LIPUS	4		0.403173	0	24	0		0
AIP02	LIPUS	5		0.403173	0	24	0		0
AIP02	LIPUS	6		0.403173	0	24	0		0
AIP16	CTROL	1	30	0.403173	12.0952	26	0.4652	427	172.155
AIP16	CTROL	2	42	0.403173	16.9333	26	0.65128	493	198.764
AIP16	CTROL	3	29	0.403173	11.692	26	0.449693	204	82.2474
AIP16	CTROL	4	40	0.403173	16.1269	26	0.620267	300	120.952
AIP16	CTROL	5	43	0.403173	17.3365	26	0.666787	239	96.3584
AIP16	CTROL	6	36	0.403173	14.5142	26	0.55824	686	276.577
AIP11	CTROL	1	84	0.403173	33.8666	24	1.41111	130	52.4125
AIP11	CTROL	2	82	0.403173	33.0602	24	1.37751	335	135.063
AIP11	CTROL	3	101	0.403173	40.7205	24	1.69669	109	43.9459
AIP11	CTROL	4	82	0.403173	33.0602	24	1.37751	364	146.755
AIP11	CTROL	5	102	0.403173	41.1237	24	1.71349	286	115.308
AIP11	CTROL	6		0.403173	0	24	0		0
AIP18	CTROL	1	62	0.403173	24.9967	28.75	0.869452	151	60.8792
AIP18	CTROL	2	71	0.403173	28.6253	28.75	0.995663	91	36.6888
AIP18	CTROL	3	62	0.403173	24.9967	28.75	0.869452	128	51.6062
AIP18	CTROL	4	98	0.403173	39.511	28.75	1.3743	599	241.501
AIP18	CTROL	5	76	0.403173	30.6412	28.75	1.06578	144	58.057
AIP18	CTROL	6	80	0.403173	32.2539	28.75	1.12187	79	31.8507
AIP12	LIPUS	1	36	0.403173	14.5142	22.5	0.645077	450	181.428
AIP12	LIPUS	2	40	0.403173	16.1269	22.5	0.716753	518	208.844
AIP12	LIPUS	3	39	0.403173	15.7238	22.5	0.698834	555	223.761
AIP12	LIPUS	4	34	0.403173	13.7079	22.5	0.60924	363	146.352
AIP12	LIPUS	5	24	0.403173	9.67616	22.5	0.430052	329	132.644
AIP12	LIPUS	6	22	0.403173	8.86981	22.5	0.394214	109	43.9459
AIP17	LIPUS	1	52	0.403173	20.965	27.4	0.765147	149	60.0728
AIP17	LIPUS	2	52	0.403173	20.965	27.4	0.765147	60	24.1904
AIP17	LIPUS	3	55	0.403173	22.1745	27.4	0.80929	30	12.0952
AIP17	LIPUS	4	49	0.403173	19.7555	27.4	0.721003	289	116.517
AIP17	LIPUS	5	40	0.403173	16.1269	27.4	0.588574	265	106.841
AIP17	LIPUS	6	20	0.403173	8.06347	27.4	0.294287	674	271.739
				0.403173	0		#DIV/0!		0
AIP04	LIPUS	1	24	0.403173	9.67616	25.63	0.377533	95	38.3015
AIP04	LIPUS	2	29	0.403173	11.692	25.63	0.456185	137	55.2348
AIP04	LIPUS	3	11	0.403173	4.43491	25.63	0.173036	484	195.136
AIP04	LIPUS	4	15	0.403173	6.0476	25.63	0.235958	741	298.751
AIP04	LIPUS	5		0.403173	0	25.63	0		0
AIP04	LIPUS	6		0.403173	0	25.63	0		0
				0.403173	0		#DIV/0!		0
AIP05	LIPUS	1	48	0.403173	19.3523	22.82	0.848042	77	31.0443
AIP05	LIPUS	2	53	0.403173	21.3682	22.82	0.93638	182	73.3776
AIP05	LIPUS	3	24	0.403173	9.67616	22.82	0.424021	372	149.98
AIP05	LIPUS	4	45	0.403173	18.1428	22.82	0.79504	210	84.6664
AIP05	LIPUS	5	30	0.403173	12.0952	22.82	0.530026	70	28.2221
AIP05	LIPUS	6	19	0.403173	7.66029	22.82	0.335683	560	225.777
				0.403173	0		#DIV/0!		0
AIP06	CTROL	1		0.403173	0		#DIV/0!		0
AIP06	CTROL	2		0.403173	0		#DIV/0!		0
AIP06	CTROL	3		0.403173	0		#DIV/0!		0
AIP06	CTROL	4		0.403173	0		#DIV/0!		0
AIP06	CTROL	5		0.403173	0		#DIV/0!		0
AIP06	CTROL	6		0.403173	0		#DIV/0!		0
				0.403173	0		#DIV/0!		0
AIP08	CTROL	1	113	0.403173	45.5586	23.3	1.9553	244	98.3743
AIP08	CTROL	2	150	0.403173	60.476	23.3	2.59554	379	152.803
AIP08	CTROL	3	131	0.403173	52.8157	23.3	2.26677	345	139.095
AIP08	CTROL	4	110	0.403173	44.3491	23.3	1.90339	164	66.1204
AIP08	CTROL	5	64	0.403173	25.8031	23.3	1.10743	110	44.3491
AIP08	CTROL	6	67	0.403173	27.0126	23.3	1.15934	440	177.396
				0.403173	0		#DIV/0!		0
AIP09	LIPUS	1	91	0.403173	36.6888	29.28	1.25303	346	139.498
AIP09	LIPUS	2	101	0.403173	40.7205	29.28	1.39073	446	179.815
AIP09	LIPUS	3	59	0.403173	23.7872	29.28	0.812405	113	45.5586
AIP09	LIPUS	4	54	0.403173	21.7714	29.28	0.743557	99	39.9142
AIP09	LIPUS	5	44	0.403173	17.7396	29.28	0.605862	312	125.79
AIP09	LIPUS	6	58	0.403173	23.3841	29.28	0.798636	44	17.7396
				0.403173	0		#DIV/0!		0
AIP10	CTROL	1		0.403173	0		#DIV/0!		0
AIP10	CTROL	2		0.403173	0		#DIV/0!		0
AIP10	CTROL	3		0.403173	0		#DIV/0!		0
AIP10	CTROL	4		0.403173	0		#DIV/0!		0
AIP10	CTROL	5		0.403173	0		#DIV/0!		0
AIP10	CTROL	6		0.403173	0		#DIV/0!		0
				0.403173	0		#DIV/0!		0
AIP15	LIPUS	1	71	0.403173	28.6253	24	1.19272	265	106.841
AIP15	LIPUS	2	77	0.403173	31.0443	24	1.29351	119	47.9776
AIP15	LIPUS	3	69	0.403173	27.819	24	1.15912	24	9.67616
AIP15	LIPUS	4	63	0.403173	25.3999	24	1.05833	599	241.501
AIP15	LIPUS	5	50	0.403173	20.1587	24	0.839945	631	254.402
AIP15	LIPUS	6	47	0.403173	18.9491	24	0.789548	674	271.739

## Sheet: Fig2d6
animal	group	microglia	distance	scale	real_distance	duration	velocity(um_per_hr)	distance_from_probe(endingtime)	real_distance_from_probe
AIP02	LIPUS	1	42	0.403173	16.9333	26.75	0.63302	288	116.114
AIP02	LIPUS	2	0	0.403173	0	26.75	0	92	37.0919
AIP02	LIPUS	3	0	0.403173	0	26.75	0	250	100.793
AIP02	LIPUS	4	0	0.403173	0	26.75	0	290	116.92
AIP02	LIPUS	5	0	0.403173	0	26.75	0	347	139.901
AIP02	LIPUS	6	0	0.403173	0	26.75	0	492	198.361
AIP16	CTROL	1	43	0.403173	17.3365	20	0.866823	109	43.9459
AIP16	CTROL	2	46	0.403173	18.546	20	0.927299	168	67.7331
AIP16	CTROL	3	70	0.403173	28.2221	20	1.41111	164	66.1204
AIP16	CTROL	4	58	0.403173	23.3841	20	1.1692	68	27.4158
AIP16	CTROL	5	62	0.403173	24.9967	20	1.24984	132	53.2189
AIP16	CTROL	6	61	0.403173	24.5936	20	1.22968	210	84.6664
AIP11	CTROL	1	57	0.403173	22.9809	22.5	1.02137	215	86.6823
AIP11	CTROL	2	65	0.403173	26.2063	22.5	1.16472	74	29.8348
AIP11	CTROL	3	57	0.403173	22.9809	22.5	1.02137	44	17.7396
AIP11	CTROL	4	52	0.403173	20.965	22.5	0.931778	81	32.657
AIP11	CTROL	5	37	0.403173	14.9174	22.5	0.662996	153	61.6855
AIP11	CTROL	6	45	0.403173	18.1428	22.5	0.806347	34	13.7079
AIP18	CTROL	1	48	0.403173	19.3523	17	1.13837	520	209.65
AIP18	CTROL	2	36	0.403173	14.5142	17	0.853779	128	51.6062
AIP18	CTROL	3	31	0.403173	12.4984	17	0.735198	383	154.415
AIP18	CTROL	4	32	0.403173	12.9015	17	0.758915	411	165.704
AIP18	CTROL	5		0.403173	0	17	0		0
AIP18	CTROL	6		0.403173	0	17	0		0
AIP12	LIPUS	1	43	0.403173	17.3365	24.33	0.712555	292	117.727
AIP12	LIPUS	2	41	0.403173	16.5301	24.33	0.679413	552	222.552
AIP12	LIPUS	3	42	0.403173	16.9333	24.33	0.695984	378	152.4
AIP12	LIPUS	4	31	0.403173	12.4984	24.33	0.513702	386	155.625
AIP12	LIPUS	5		0.403173	0	24.33	0		0
AIP12	LIPUS	6		0.403173	0	24.33	0		0
AIP17	LIPUS	1	38	0.403173	15.3206	18.5	0.82814	38	15.3206
AIP17	LIPUS	2	34	0.403173	13.7079	18.5	0.740967	291	117.323
AIP17	LIPUS	3	30	0.403173	12.0952	18.5	0.653795	125	50.3967
AIP17	LIPUS	4	34	0.403173	13.7079	18.5	0.740967	35	14.1111
AIP17	LIPUS	5	19	0.403173	7.66029	18.5	0.41407	48	19.3523
AIP17	LIPUS	6	19	0.403173	7.66029	18.5	0.41407	647	260.853
				0.403173	0		#DIV/0!		0
AIP04	LIPUS	1	0	0.403173	0	27.26	0	130	52.4125
AIP04	LIPUS	2	0	0.403173	0	27.26	0	68	27.4158
AIP04	LIPUS	3	0	0.403173	0	27.26	0	132	53.2189
AIP04	LIPUS	4	0	0.403173	0	27.26	0	103	41.5269
AIP04	LIPUS	5	0	0.403173	0	27.26	0	200	80.6347
AIP04	LIPUS	6	0	0.403173	0	27.26	0	231	93.133
				0.403173	0		#DIV/0!		0
AIP05	LIPUS	1	76	0.403173	30.6412	33.73	0.908425	75	30.238
AIP05	LIPUS	2	42	0.403173	16.9333	33.73	0.502024	261	105.228
AIP05	LIPUS	3	46	0.403173	18.546	33.73	0.549836	173	69.749
AIP05	LIPUS	4	39	0.403173	15.7238	33.73	0.466165	378	152.4
AIP05	LIPUS	5	39	0.403173	15.7238	33.73	0.466165	540	217.714
AIP05	LIPUS	6	29	0.403173	11.692	33.73	0.346636	49	19.7555
				0.403173	0		#DIV/0!		0
AIP06	CTROL	1		0.403173	0		#DIV/0!		0
AIP06	CTROL	2		0.403173	0		#DIV/0!		0
AIP06	CTROL	3		0.403173	0		#DIV/0!		0
AIP06	CTROL	4		0.403173	0		#DIV/0!		0
AIP06	CTROL	5		0.403173	0		#DIV/0!		0
AIP06	CTROL	6		0.403173	0		#DIV/0!		0
				0.403173	0		#DIV/0!		0
AIP08	CTROL	1	33	0.403173	13.3047	23.72	0.560907	361	145.546
AIP08	CTROL	2	28	0.403173	11.2889	23.72	0.475921	216	87.0854
AIP08	CTROL	3	34	0.403173	13.7079	23.72	0.577904	210	84.6664
AIP08	CTROL	4	33	0.403173	13.3047	23.72	0.560907	464	187.072
AIP08	CTROL	5	41	0.403173	16.5301	23.72	0.696885	57	22.9809
AIP08	CTROL	6	33	0.403173	13.3047	23.72	0.560907	175	70.5553
				0.403173	0		#DIV/0!		0
AIP09	LIPUS	1	27	0.403173	10.8857	19.5	0.55824	256	103.212
AIP09	LIPUS	2	23	0.403173	9.27299	19.5	0.475538	347	139.901
AIP09	LIPUS	3	18	0.403173	7.25712	19.5	0.37216	309	124.581
AIP09	LIPUS	4	16	0.403173	6.45077	19.5	0.330809	305	122.968
AIP09	LIPUS	5	12	0.403173	4.83808	19.5	0.248107	305	122.968
AIP09	LIPUS	6	15	0.403173	6.0476	19.5	0.310133	503	202.796
				0.403173	0		#DIV/0!		0
AIP10	CTROL	1		0.403173	0		#DIV/0!		0
AIP10	CTROL	2		0.403173	0		#DIV/0!		0
AIP10	CTROL	3		0.403173	0		#DIV/0!		0
AIP10	CTROL	4		0.403173	0		#DIV/0!		0
AIP10	CTROL	5		0.403173	0		#DIV/0!		0
AIP10	CTROL	6		0.403173	0		#DIV/0!		0
				0.403173	0		#DIV/0!		0
AIP15	LIPUS	1		0.403173	0		#DIV/0!		0
AIP15	LIPUS	2		0.403173	0		#DIV/0!		0
AIP15	LIPUS	3		0.403173	0		#DIV/0!		0
AIP15	LIPUS	4		0.403173	0		#DIV/0!		0
AIP15	LIPUS	5		0.403173	0		#DIV/0!		0
AIP15	LIPUS	6		0.403173	0		#DIV/0!		0

## Sheet: Fig2d7
animal	group	microglia	distance	scale	real_distance	duration	velocity(um_per_hr)	distance_from_probe(endingtime)	real_distance_from_probe
AIP02	LIPUS	1	38	0.403173	15.3206	22	0.69639	85	34.2697
AIP02	LIPUS	2		0.403173	0	22	0		0
AIP02	LIPUS	3		0.403173	0	22	0		0
AIP02	LIPUS	4		0.403173	0	22	0		0
AIP02	LIPUS	5		0.403173	0	22	0		0
AIP02	LIPUS	6		0.403173	0	22	0		0
					0		#DIV/0!
					0		#DIV/0!
AIP16	CTROL	1	53	0.403173	21.3682	27.75	0.770025	111	44.7522
AIP16	CTROL	2	54	0.403173	21.7714	27.75	0.784554	32	12.9015
AIP16	CTROL	3	32	0.403173	12.9015	27.75	0.464921	331	133.45
AIP16	CTROL	4		0.403173	0	27.75	0		0
AIP16	CTROL	5		0.403173	0	27.75	0		0
AIP16	CTROL	6		0.403173	0	27.75	0		0
AIP11	CTROL	1	59	0.403173	23.7872	22.75	1.04559	376	151.593
AIP11	CTROL	2	55	0.403173	22.1745	22.75	0.974705	808	325.764
AIP11	CTROL	3	104	0.403173	41.93	22.75	1.84308	697	281.012
AIP11	CTROL	4	78	0.403173	31.4475	22.75	1.38231	516	208.037
AIP11	CTROL	5	95	0.403173	38.3015	22.75	1.68358	682	274.964
AIP11	CTROL	6	60	0.403173	24.1904	22.75	1.06331	555	223.761
AIP18	CTROL	1	42	0.403173	16.9333	23.5	0.720565	72	29.0285
AIP18	CTROL	2	31	0.403173	12.4984	23.5	0.531846	606	244.323
AIP18	CTROL	3	46	0.403173	18.546	23.5	0.78919	71	28.6253
AIP18	CTROL	4	30	0.403173	12.0952	23.5	0.514689	45	18.1428
AIP18	CTROL	5		0.403173	0	23.5	0		0
AIP18	CTROL	6		0.403173	0	23.5	0		0
AIP12	LIPUS	1	0	0.403173	0	22.75	0	218	87.8918
AIP12	LIPUS	2	0	0.403173	0	22.75	0	162	65.3141
AIP12	LIPUS	3	0	0.403173	0	22.75	0	127	51.203
AIP12	LIPUS	4	0	0.403173	0	22.75	0	202	81.441
AIP12	LIPUS	5	0	0.403173	0	22.75	0	443	178.606
AIP12	LIPUS	6	0	0.403173	0	22.75	0	379	152.803
AIP17	LIPUS	1	0	0.403173	0	23.38	0	140	56.4443
AIP17	LIPUS	2	0	0.403173	0	23.38	0	202	81.441
AIP17	LIPUS	3	0	0.403173	0	23.38	0	238	95.9553
AIP17	LIPUS	4	0	0.403173	0	23.38	0	312	125.79
AIP17	LIPUS	5	0	0.403173	0	23.38	0	387	156.028
AIP17	LIPUS	6	0	0.403173	0	23.38	0	553	222.955
				0.403173	0		#DIV/0!		0
AIP04	LIPUS	1	0	0.403173	0	21.85	0	40	16.1269
AIP04	LIPUS	2	0	0.403173	0	21.85	0	90	36.2856
AIP04	LIPUS	3	0	0.403173	0	21.85	0	56	22.5777
AIP04	LIPUS	4	0	0.403173	0	21.85	0	111	44.7522
AIP04	LIPUS	5	0	0.403173	0	21.85	0	105	42.3332
AIP04	LIPUS	6	0	0.403173	0	21.85	0	124	49.9935
				0.403173	0		#DIV/0!		0
AIP05	LIPUS	1	43	0.403173	17.3365	21	0.825545	217	87.4886
AIP05	LIPUS	2	41	0.403173	16.5301	21	0.787148	157	63.2982
AIP05	LIPUS	3	38	0.403173	15.3206	21	0.729552	332	133.854
AIP05	LIPUS	4	34	0.403173	13.7079	21	0.652757	459	185.057
AIP05	LIPUS	5	34	0.403173	13.7079	21	0.652757	510	205.618
AIP05	LIPUS	6	37	0.403173	14.9174	21	0.710353	85	34.2697
				0.403173	0		#DIV/0!		0
AIP06	CTROL	1		0.403173	0		#DIV/0!		0
AIP06	CTROL	2		0.403173	0		#DIV/0!		0
AIP06	CTROL	3		0.403173	0		#DIV/0!		0
AIP06	CTROL	4		0.403173	0		#DIV/0!		0
AIP06	CTROL	5		0.403173	0		#DIV/0!		0
AIP06	CTROL	6		0.403173	0		#DIV/0!		0
				0.403173	0		#DIV/0!		0
AIP08	CTROL	1	20	0.403173	8.06347	23.82	0.338517	60	24.1904
AIP08	CTROL	2	50	0.403173	20.1587	23.82	0.846292	104	41.93
AIP08	CTROL	3	34	0.403173	13.7079	23.82	0.575478	358	144.336
AIP08	CTROL	4	25	0.403173	10.0793	23.82	0.423146	384	154.819
AIP08	CTROL	5		0.403173	0	23.82	0		0
AIP08	CTROL	6		0.403173	0	23.82	0		0
				0.403173	0		#DIV/0!		0
AIP09	LIPUS	1	0	0.403173	0	22.63	0	131	52.8157
AIP09	LIPUS	2	0	0.403173	0	22.63	0	267	107.647
AIP09	LIPUS	3	0	0.403173	0	22.63	0	315	127
AIP09	LIPUS	4	0	0.403173	0	22.63	0	312	125.79
AIP09	LIPUS	5	0	0.403173	0	22.63	0	353	142.32
AIP09	LIPUS	6	0	0.403173	0	22.63	0	469	189.088
				0.403173	0		#DIV/0!		0
AIP10	CTROL	1		0.403173	0		#DIV/0!		0
AIP10	CTROL	2		0.403173	0		#DIV/0!		0
AIP10	CTROL	3		0.403173	0		#DIV/0!		0
AIP10	CTROL	4		0.403173	0		#DIV/0!		0
AIP10	CTROL	5		0.403173	0		#DIV/0!		0
AIP10	CTROL	6		0.403173	0		#DIV/0!		0
				0.403173	0		#DIV/0!		0
AIP15	LIPUS	1		0.403173	0		#DIV/0!		0
AIP15	LIPUS	2		0.403173	0		#DIV/0!		0
AIP15	LIPUS	3		0.403173	0		#DIV/0!		0
AIP15	LIPUS	4		0.403173	0		#DIV/0!		0
AIP15	LIPUS	5		0.403173	0		#DIV/0!		0
AIP15	LIPUS	6		0.403173	0		#DIV/0!		0

## Sheet: Fig3CTROL_d0
animal	group	microglia	ramification	LAGGINGf_T_index_	LEADINGn_T_index_	T_index	LAGGINGf_D_index_	LEADINGn_D_index_	D_index	distanceRangeInMicrons	bin
AIP08	CTROL	1	0	24	54	0.615385	1	2	0.666667	43.121	50
AIP08	CTROL	2	0	0	82	0	0	1	0	76.973	100
AIP08	CTROL	3	0	45	88	0.676692	2	4	0.666667	136.214	150
AIP08	CTROL	4	0	34	56	0.755556	3	5	0.75	120.9	150
AIP08	CTROL	5	0	9	56	0.276923	1	5	0.333333	216.008	250
AIP08	CTROL	6	1	40	53	0.860215	3	4	0.857143	191.828	200
AIP08	CTROL	7	0	18	62	0.45	3	4	0.857143	232.934	250
AIP08	CTROL	8	0	26	44	0.742857	3	3	1	230.516	250
AIP08	CTROL	9	1	81	89	0.952941	4	4	1	195.858	200
AIP08	CTROL	10	0	44	138	0.483516	2	6	0.5	144.274	150
AIP08	CTROL	11	0	12	108	0.2	2	3	0.8	83.421	100
AIP08	CTROL	12	0	44	72	0.758621	3	6	0.666667	338.923	350
AIP10	CTROL	1	0	31	49	0.775	2	3	0.8	37.882	50
AIP10	CTROL	2	0	24	128	0.315789	2	4	0.666667	57.226	100
AIP10	CTROL	3	1	30	55	0.705882	2	3	0.8	95.511	100
AIP10	CTROL	4	0	53	43	1.10417	3	5	0.75	118.885	150
AIP10	CTROL	5	0	6	93	0.121212	0	2	0	72.137	100
AIP10	CTROL	6	0	45	82	0.708661	1	3	0.5	35.867	50
AIP10	CTROL	7	0	10	104	0.175439	1	2	0.666667	62.465	100
AIP10	CTROL	8	0	32	94	0.507937	2	3	0.8	109.213	150
AIP10	CTROL	9	0	43	93	0.632353	3	5	0.75	109.213	150
AIP10	CTROL	10	0	44	66.7	0.794941	3	3	1	141.856	150
AIP10	CTROL	11	0	12	106	0.20339	1	2	0.666667	46.345	50
AIP10	CTROL	12	0	16	63	0.405063	1	3	0.5	152.334	200
AIP16	CTROL	1	0	68	102	0.8	2	4	0.666667	87.048	100
AIP16	CTROL	2	0	31	46	0.805195	2	3	0.8	35.464	50
AIP16	CTROL	3	0	65	97	0.802469	2	5	0.571429	16.926	50
AIP16	CTROL	4	0	40	42	0.97561	3	5	0.75	115.661	150
AIP16	CTROL	5	0	36	69	0.685714	3	7	0.6	102.362	150
AIP16	CTROL	6	0	21	44	0.646154	4	5	0.888889	128.154	150
AIP16	CTROL	7	0	33	92	0.528	3	4	0.857143	178.932	200
AIP16	CTROL	8	1	67	65	1.01515	5	5	1	205.127	250
AIP16	CTROL	9	0	48	91	0.690647	3	4	0.857143	241.8	250
AIP16	CTROL	10	0	0	105	0	0	3	0	255.099	300
AIP16	CTROL	11	0	46	79	0.736	3	3	1	280.891	300
AIP16	CTROL	12	1	50	81	0.763359	3	4	0.857143	290.563	300
AIP18	CTROL	1	0	0	72	0	0	5	0	35.061	50
AIP18	CTROL	2	0	27	81	0.5	1	5	0.333333	60.047	100
AIP18	CTROL	3	0	13	52	0.4	2	3	0.8	102.765	150
AIP18	CTROL	4	0	20	97	0.34188	2	3	0.8	97.123	100
AIP18	CTROL	5	0	16	52	0.470588	2	4	0.666667	68.51	100
AIP18	CTROL	6	0	13	66	0.329114	2	4	0.666667	119.691	150
AIP18	CTROL	7	0	31	69	0.62	4	4	1	180.544	200
AIP18	CTROL	8	0	29	56	0.682353	2	3	0.8	209.56	250
AIP18	CTROL	9	0	19	86	0.361905	1	2	0.666667	245.024	250
AIP18	CTROL	10	0	31	45	0.815789	1	3	0.5	300.235	350
AIP18	CTROL	11	0	27	47	0.72973	2	3	0.8	304.265	350
AIP18	CTROL	12	0	22	56	0.564103	2	3	0.8	344.565	350
AIP06	CTROL	1	0	22	56	0.564103	2	3	0.8	31.434	50
AIP06	CTROL	2	0	20	100	0.333333	1	2	0.666667	54.002	100
AIP06	CTROL	3	0	0	59	0	0	2	0	101.153	150
AIP06	CTROL	4	0	38	58	0.791667	1	2	0.666667	135.811	150
AIP06	CTROL	5	0	0	90	0	0	2	0	201.5	250
AIP06	CTROL	6	0	44	88	0.666667	1	3	0.5	206.336	250
AIP06	CTROL	7	0	31	101	0.469697	3	4	0.857143	136.617	150
AIP06	CTROL	8	1	41	58	0.828283	3	3	1	301.444	350
AIP06	CTROL	9	1	39	47	0.906977	4	3	1.14286	166.036	200
AIP06	CTROL	10	0	14	88	0.27451	2	3	0.8	180.141	200
AIP06	CTROL	11	0	8	132	0.114286	2	3	0.8	77.779	100
AIP06	CTROL	12	0	23	55	0.589744	2	4	0.666667	178.529	200

## Sheet: Fig3CTROL_d1
animal	group	microglia	ramification	LAGGINGf_T_index_	LEADINGn_T_index_	T_index	LAGGINGf_D_index_	LEADINGn_D_index_	D_index	distanceRangeInMicrons
AIP10	CTROL	1	0	13	53	0.393939	1	3	0.5	66.495
AIP10	CTROL	2	0	15	75	0.333333	1	3	0.5	114.049
AIP10	CTROL	3	0	21	97	0.355932	1	2	0.666667	153.14
AIP10	CTROL	4	0	24	55	0.607595	1	3	0.5	135.408
AIP10	CTROL	5	0	29	91	0.483333	1	2	0.666667	178.126
AIP10	CTROL	6	0	14	81	0.294737	1	2	0.666667	230.113
AIP10	CTROL	7	0	11	108	0.184874	1	2	0.666667	222.053
AIP10	CTROL	8	0	13	55	0.382353	1	3	0.5	179.335
AIP10	CTROL	9	0	17	78	0.357895	1	3	0.5	170.872
AIP10	CTROL	10	0	39	100	0.561151	1	3	0.5	226.486
AIP10	CTROL	11	0	55	49	1.05769	3	4	0.857143	296.205
AIP10	CTROL	12	0	21	117	0.304348	1	3	0.5	314.34
AIP11	CTROL	1	0	7	59	0.212121	1	3	0.5	55.614
AIP11	CTROL	2	1	42	82	0.677419	4	4	1	92.69
AIP11	CTROL	3	1	37	39	0.973684	5	5	1	113.646
AIP11	CTROL	4	0	4	49	0.150943	2	4	0.666667	112.437
AIP11	CTROL	5	0	20	87	0.373832	3	3	1	186.589
AIP11	CTROL	6	0	23	30	0.867925	1	2	0.666667	126.542
AIP11	CTROL	7	0	13	77	0.288889	1	2	0.666667	231.322
AIP11	CTROL	8	0	0	56	0	0	3	0	170.469
AIP11	CTROL	9	0	33	89	0.540984	2	3	0.8	172.484
AIP11	CTROL	10	1	49	53	0.960784	3	3	1	265.98
AIP16	CTROL	1	0	16	46	0.516129	1	2	0.666667	31.031
AIP16	CTROL	2	0	0	92	0	0	1	0	68.913
AIP16	CTROL	3	0	10	47	0.350877	1	3	0.5	67.301
AIP16	CTROL	4	0	0	55	0	0	3	0	66.898
AIP16	CTROL	5	0	31	57	0.704545	1	2	0.666667	114.049
AIP16	CTROL	6	0	25	94	0.420168	1	2	0.666667	129.766
AIP16	CTROL	7	1	27	48	0.72	3	3	1	230.516
AIP16	CTROL	8	0	13	55	0.382353	1	3	0.5	288.951
AIP16	CTROL	9	0	0	93	0	0	3	0	276.055
AIP16	CTROL	10	0	19	64	0.457831	2	3	0.8	255.502
AIP16	CTROL	11	1	51	50	1.0099	3	3	1	299.026
AIP16	CTROL	12	0	17	47	0.53125	3	5	0.75	311.116
AIP18	CTROL	1	0	0	84	0	0	3	0	54.002
AIP18	CTROL	2	0	0	122	0	0	3	0	91.078
AIP18	CTROL	3	0	0	41	0	0	1	0	58.032
AIP18	CTROL	4	0	0	137	0	0	2	0	119.288
AIP18	CTROL	5	0	0	157	0	0	3	0	93.093
AIP18	CTROL	6	0	37	91	0.578125	1	2	0.666667	75.764
AIP18	CTROL	7	0	16	66	0.390244	1	4	0.4	182.559
AIP18	CTROL	8	1	29	51	0.725	3	3	1	197.067
AIP18	CTROL	9	0	16	73	0.359551	1	3	0.5	236.561
AIP18	CTROL	10	0	27	55	0.658537	1	3	0.5	263.562
AIP06	CTROL	1	0	0	99	0	0	2	0	47.554
AIP06	CTROL	2	0	0	75	0	0	3	0	49.166
AIP06	CTROL	3	0	7	45	0.269231	2	2	1	66.495
AIP06	CTROL	4	0	19	141	0.2375	1	2	0.666667	145.886
AIP06	CTROL	5	0	28	60	0.636364	1	3	0.5	78.585
AIP06	CTROL	6	0	25	88	0.442478	3	5	0.75	140.244
AIP06	CTROL	7	0	15	130	0.206897	2	3	0.8	163.618
AIP06	CTROL	8	0	0	58	0	0	3	0	96.72
AIP06	CTROL	9	0	0	135	0	0	3	0	76.167
AIP06	CTROL	10	0	12	97	0.220183	2	3	0.8	196.664
AIP08	CTROL	1	0	21	57	0.538462	2	4	0.666667	35.464
AIP08	CTROL	2	0	41	62	0.796117	1	2	0.666667	83.018
AIP08	CTROL	3	0	62	114	0.704545	2	3	0.8	103.974
AIP08	CTROL	4	0	51	60	0.918919	3	3	1	137.423
AIP08	CTROL	5	1	43	66	0.788991	3	4	0.857143	182.559
AIP08	CTROL	6	0	31	54	0.729412	3	4	0.857143	182.156
AIP08	CTROL	7	0	18	33	0.705882	1	4	0.4	173.693
AIP08	CTROL	8	0	42	61	0.815534	1	2	0.666667	219.635
AIP08	CTROL	9	0	63	77	0.9	3	4	0.857143	182.559
AIP08	CTROL	10	0	29	50	0.734177	1	3	0.5	247.845
AIP08	CTROL	11	1	58	77	0.859259	4	5	0.888889	274.846
AIP08	CTROL	12	0	45	41	1.04651	2	4	0.666667	290.16

## Sheet: Fig3CTROL_d2
animal	group	microglia	ramification	LAGGINGf_T_index_	LEADINGn_T_index_	T_index	LAGGINGf_D_index_	LEADINGn_D_index_	D_index	distanceRangeInMicrons
AIP11	CTROL	1	1	17	30	0.723404	2	2	1	11.284
AIP11	CTROL	2	1	32	39	0.901408	3	3	1	22.971
AIP11	CTROL	3	0	25	97	0.409836	3	3	1	128.154
AIP11	CTROL	4	1	48	50	0.979592	3	4	0.857143	164.021
AIP11	CTROL	5	0	33	126	0.415094	3	4	0.857143	187.395
AIP11	CTROL	6	1	90	76	1.08434	3	3	1	229.71
AIP11	CTROL	7	1	33	49	0.804878	3	3	1	276.055
AIP11	CTROL	8	0	41	117	0.518987	3	2	1.2	138.632
AIP11	CTROL	9	0	39	112	0.516556	2	2	1	205.53
AIP11	CTROL	10	0	31	74	0.590476	1	2	0.666667	59.241
AIP11	CTROL	11	1	33	58	0.725275	2	3	0.8	132.587
AIP11	CTROL	12	1	25	59	0.595238	4	4	1	168.454
AIP11	CTROL	13	0	85	76	1.0559	1	3	0.5	195.858
AIP11	CTROL	14	1	39	61	0.78	3	4	0.857143	259.935
AIP11	CTROL	15	0	21	111	0.318182	1	3	0.5	62.465
AIP11	CTROL	16	0	58	96	0.753247	2	4	0.666667	97.123
AIP11	CTROL	17	0	34	88	0.557377	3	5	0.75	165.633
AIP11	CTROL	18	1	31	66	0.639175	4	4	1	213.993
AIP11	CTROL	19	1	60	61	0.991736	3	3	1	268.801
AIP11	CTROL	20	1	25	30	0.909091	2	2	1	272.831
AIP11	CTROL	21	0	14	93	0.261682	0	2	0	41.912
AIP11	CTROL	22	0	26	81	0.485981	1	3	0.5	218.829
AIP11	CTROL	23	1	39	49	0.886364	1	2	0.666667	49.569
AIP16	CTROL	1	0	54	133	0.57754	4	4	1	45.539
AIP16	CTROL	2	0	18	155	0.208092	1	4	0.4	78.182
AIP16	CTROL	3	0	14	198	0.132075	1	2	0.666667	110.825
AIP16	CTROL	4	0	62	88	0.826667	2	3	0.8	130.169
AIP16	CTROL	5	1	45	81	0.714286	3	4	0.857143	194.649
AIP16	CTROL	6	0	20	81	0.39604	1	4	0.4	261.95
AIP16	CTROL	7	1	29	38	0.865672	3	3	1	255.502
AIP18	CTROL	1	0	38	97	0.562963	1	2	0.666667	6.851
AIP18	CTROL	2	0	55	80	0.814815	1	2	0.666667	67.704
AIP18	CTROL	4	0	48	93	0.680851	2	1	1.33333	230.113
AIP18	CTROL	6	0	33	75	0.611111	3	1	1.5	271.622
AIP18	CTROL	7	0	55	116	0.643275	0	1	0	29.822
AIP18	CTROL	10	0	46	66	0.821429	2	2	1	124.124
AIP06	CTROL	1	0	20	68	0.454545	1	2	0.666667	234.143
AIP06	CTROL	2	1	26	52	0.666667	3	4	0.857143	54.808
AIP06	CTROL	3	1	50	78	0.78125	2	3	0.8	264.771
AIP06	CTROL	4	1	55	89	0.763889	3	3	1	51.181
AIP06	CTROL	5	1	45	65	0.818182	2	3	0.8	157.976
AIP06	CTROL	6	1	40	47	0.91954	2	3	0.8	274.846
AIP06	CTROL	7	0	0	21	0	0	2	0	12.493
AIP06	CTROL	8	0	0	158	0	0	2	0	72.943
AIP06	CTROL	9	0	42	69	0.756757	2	2	1	143.065
AIP06	CTROL	10	0	24	32	0.857143	1	2	0.666667	28.21
AIP06	CTROL	11	0	32	32	1	2	3	0.8	34.255
AIP06	CTROL	12	0	49	98	0.666667	2	3	0.8	124.93
AIP06	CTROL	13	0	38	43	0.938272	2	3	0.8	154.349
AIP06	CTROL	14	0	27	84	0.486486	1	4	0.4	103.168
AIP06	CTROL	15	0	41	129	0.482353	2	3	0.8	139.035
AIP06	CTROL	16	0	17	98	0.295652	2	4	0.666667	177.723
AIP08	CTROL	1	0	11	132	0.153846	1	3	0.5	78.182
AIP08	CTROL	2	0	40	96	0.588235	4	5	0.888889	87.854
AIP08	CTROL	3	0	0	76	0	0	3	0	126.542
AIP08	CTROL	4	1	42	83	0.672	5	5	1	174.096
AIP08	CTROL	5	1	79	79	1	4	4	1	132.587
AIP08	CTROL	6	0	46	108	0.597403	3	5	0.75	232.531
AIP08	CTROL	7	0	0	74	0	0	4	0	250.666
AIP08	CTROL	8	1	43	51	0.914894	6	6	1	102.362

[truncated: 41 more sheets: Fig3CTROL_d3, Fig3CTROL_d4, Fig3CTROL_d5, Fig3CTROL_d6, Fig3CTROL_d7, Fig3LIPUS_d0, Fig3LIPUS_d1, Fig3LIPUS_d2, Fig3LIPUS_d3, Fig3LIPUS_d4, Fig3LIPUS_d5, Fig3LIPUS_d6, Fig3LIPUS_d7, Fig4d0, Fig4d1, Fig4d2, Fig4d3, Fig4d4, Fig4d5, Fig4d6 …]
